# Supplementary material for: High inappropriate red blood cell transfusion rate despite low overall use: a real-world multicenter study in 43 Spanish hospitals
Source: Front Med (Lausanne). 2026 May 14;13:1803092. doi: 10.3389/fmed.2026.1803092 (PMC13216454; doi:10.3389/fmed.2026.1803092)
Supplement: Supplementary file 2 [file Supplementary_file_2.xlsx]

## Sheet: Sheet1
*Group Name(s): DELPO- Collaborators
*First Name and Middle Initial(s)	*Last Name	*Suffix (eg, Jr, III)	Academic Degrees	Institution	Location (city, state/province, country)	Role or Contribution, eg, chair, principal investigator	Group (if more than 1 Group listed in the byline) and/or Subgroup (eg, Steering Committee)
Alfredo	Abad Gurumeta
Ane	Abad Motos
Pablo	Abadías Acín
Pedro	Abarca Grau
M Victoria	Acedo Díaz-pache
Enrique	Acha Isasi
Carlos	Acuña Fernández
Peter	Adamove
Ana Belén	Adell Pérez
Miriam	Aguado Diez
Paula	Aguilar Gómez
Eva	Alarcón Aramburo
Sergio	Alarcón Mateo
Laura	Alcover Navarro
Irene	Alfanjarín Monfort
Verónica	Alfaro Martinez
Bárbara	Algar Yañez
Mar	Alonso Andrés
José Ignacio	Alonso Fernández
María Concepción	Alonso González
Marta	Alonso Pérez
Lucia	Alonso-Villalobos Chamorro
Lourdes	Alós Zaragoza
Covadonga	Álvarez Arias
Amelia	Álvarez Barrial
Manuel	Álvarez Carrillo
Leticia	Álvarez Teruelo
David	Álvarez Villegas
Pedro	Amadeo Calle Elguezabal
María	Andrés Pedrosa
Rafael	Andreu Pla
Idoia	Aparicio
Norma	Aracil Escoda
Andrea	Arango Gaitán
Iván	Arazo Iglesias
María Cristina	Arlanzón Pérez
Begoña	Arroyo García
David	Arribas Mendez
Rodrigo	Arroyo Garrido
Rocío	Ayala Soto
Verónica	Ayerza Casas
María del Carmen	Baena Navarro
Manuel Eduardo	Ballesteros De Arco
Maria del Carmen	Barba Friginal
Silvia	Barbero Espinosa
Miguel	Bardají Carrillo
Mariano	Barón Pail
Eva	Barrero Ruiz
Sergio	Bascones Nestar
Minia	Bastón Castiñeiras
Roser	Bayona Domenge
Alejandro	Bedoya Cortés
Pau	Bell asanova
Alberto	Benigni
Julia	Benini-Tapias
Carlos	Benítez Ballesteros
Gail	Bermúdez Gean
Beatríz	Bernaldo de Quirós de Cal
Beatriz	Blanco Del Val
María Jesús	Cuesta Agudo
Noemí	Cuesta Martín
Carlos	Blasco Fernández
Tatiana	Bolea Bolea
Luisa Fernanda	Bolivar Pabon
Enric	Boza Hernández
Paloma	Buendía Fernández
Marcos	Buey Aguilar
Rafael	Cabadas Avión
José Alberto	Cabero Pérez
Anna	Cabrera Coma
Amaya	Calbet Mañueco
Juan Carlos	Callejas Rodelas
Ana Maria	Calvo Garcia
Elena	Campistol Mas
Cristina	Campo Castro
José Antonio	Campoy Moreno
Laura	Candel López
Luis Miguel	Cano del Amo
Ana	Cano Fernández
Natalia	Canovas García
Marta	Carazo Muñoz
Jose A.	Carbonell
Elisa	Carrasquedo Benito
Jackeline	Carrera Sieiro
María	Casero Flórez
Julia	Castaño Álvarez
Berta	Castellano Paulis
Ana María	Castillo Díaz
Laura	Castro Caban
Lidia Mª	Castro Freitas
José Vicente	Catalá Ripoll
Olga	Cengotita Blanco
Kateri	Chao Novo
Raimon	Chesa Marti
Patricia	Cid Boo
Sara	Cocho Crespo
María J.	Colomina
Elena	Conesa López
David	Cordón Reche
Eva Ángela	Cortés Inglés
Laura	Cotter Muñoz
Natalia	Crespo Forcén
Sheila	Cuervo Escribano
Dídac	Cusó López
Beneharo	Darias-Delbey
Ángela	de Abreu González
Juan	de Ancos Álvaro
José	de Ándres Ibañez
Cristina Teresa	De Llano Sánchez
Nekari	De Luis Cabezón
Silvia	de Miguel Manso
Juan Manuel	De Vicente Lorenzo
Luis Carlos	Domínguez Ruiz
Juan	del Arco Casas
Brezo Belén	del Blanco Narciso
Ramón	Del Río Cumbreño
Sara	Del Valle Quintans
María de la Candelaria	Delgado Alonso
Daniel	Díaz Burgos
Antonio	Díaz Fernández
Mª del Carmen	Díaz García
Pilar	Díaz Parada
Diego	Díaz Pérez
Octavio	Díaz Sánchez
Clara	Díaz-Alejo Marchante
Miren Jasone	Diez Zapirain
Paula	Domingo López,
Diego	Domínguez Flores
Alfonso Matías	Durán López
Pablo	Eichelbaum Giocoechea
Susana	El Drubi Vega
María Luz	Español Morales
Alejandra	Fadrique Fuentes
Paola	Escaneo Otero
Luis Jesús	Esnaola Ormazábal,
Alma María	Espinosa Moreno
Mario Sergio	Espinoza Fernández
Celia María	Estrada Costas
Begoña	Farga Niñoles
María Isabel	Fernández Castelao
Ana Rita	Fernández Díaz
Iker	Fernández González
Loreto	Fernández López
Inmaculada	Fernández Martínez
Jesús	Giganto Arroyo
Laura	Fernández Tellez
Paula	Fernández Valdes-Bango,
Inmaculada	Fernández Villa,
Ana	Fernández-Colorado
Raquel	Fernández-García
Jesús	Ferreira Amador
Nicolás	Ferrer Forteza-Rey
Guillermo	Ferrer Moros
Raluca	Florea
David	Flores Pelegrin
Nuria Esther	Fosas de Pando
María Cecilia	Fossato Maldonado
Beatriz	Francisco Sánchez
Sandra María	Gadín López
Alejandro	Gallego Villarnovo
Raquel	García Álvarez
Adriana	García Beceiro
Rosario	García Calatayud
María José	García Cebrián
Gisela	García de la Paz
Emma	García de Paredes del Amo
Cristina	García Fernández
Ana	García Fuentes
Cristina	García González
Carlota	García González
Ana Isabel	García López
Gara	García Marí
María Jesús	García Menéndez
Esther Marina	García Munguía
Pablo	García Pimentel
David	García Rivera
Patricia	García Robledo
José Ignacio	García Sánchez
Inmaculada	García Vaquero
Sara	García Zamorano
Laura	García
Itziar	Garmendia López
Silvia	Garrido-Ondono
Noemí	Garrigós Satorre
Anna	Gasulla-Rodríguez
Natalia	Gijón Herreros
Cristina	Gil Lapetra
María	Gimeno García
Marta Teresa	Gimeno Soler
Luis Anibal	Gómez Arredondo
Pablo Enrique	Gómez De Castro
Nerea	Gómez Pérez
Estefanía	Gómez Pesquera
Ana	Gómez Rice
Elena	Gómez San Martín
Esther	Gómez Sánchez
Rafael	González de Castro
Manuela	González Delgado
Joaquín	González Fernández
Nuria	González Jorrin
Pedro German	González Manzanero
Borja	González Martínez
Tania	González Martínez
Pablo	González Montes
Irene	González Pascual
María Eugenia	González Romanillos
Silvia	González Santos
Inmaculada	Gonzalo Pellicer
Rocío	Gutiérrez Bustillo
Lara	Gutiérrez García
Andrea	Gutiérrez
Violeta María	Heras Hernando
Ana	Heras Ramos
María	Heredia Rodríguez
Jessica	Hernández Beslmeisl
María Isabel	Herrera López
Luis	Hurtado
Maite	Ibáñez Martí
Maitane	Ibarguren Zubikarai
Gustavo	Illodo Miramontes
María Teresa	Infante Gutierrez
Ana	Iniesta Martín
Reyes	Iranzo Valero
Lourdes	Izquierdo Llanos
Alberto	Izquierdo-Guerrero
Ely-Carolina	Jenssen Paz
Alejandro	Juárez-Sánchez
Ani	Khachatryan Sirakanyan
Ignacio	Ladrero Paños
María	Lage Rey
Miguel	Lago López
Andrea	Lara Jiménez
María Jesús	Laso-Morales
Antonio Ramón	Leiva Puerta
Eduardo	Llamazares Cobo
Juan Vicente	Llau Pitarch
Mercedes	Llobell Ruvira
Monica	Lombardía Cortiña
Claudia	Lombardía Gómez
Itzamara	Loo Yau
Úrsula	López Álvarez
Julia	López Buitrón
Albert	López Farré
Sheila	López García
José Manuel	López González
Elena	López Medina
Rosa	López Pérez
Álvaro	López Posada
Mario	Lorenzo López
Victor	Lou Arqued
Elena	Lucena de Pablo
Paloma María	Luna Díaz
Marta	Luzón
Dimitrios	Maliaritsis
Pablo	Mancebo Fernández
Ana María	Manzanal Bañuelos
Beatriz	Manzano López
Lorena	María Boal
Rocío	Marín Vera
Ángel	Marrero Sánchez
Vanessa	Martín Álvarez
Alejandro	Martín Arrabal
Manuel	Martín Navarro
Eliseba	Martín Rosique
Beatriz	Martín Vaquerizo
Marta	Martínez Brea
Blanca Delia	Martínez Castro
Santiago	Mena Miguel
Gema	Martínez García
Mercedes	Martínez García
Paula del Carmen	Martínez Jiménez
Francisco	Martínez Pacheco
Socorro	Martínez Puente
Leire	Martínez Santos
Iciar	Martínez-Almeida Castañeda
Raquel	Martínez-Castela
Rosalba	Martínez
Sara	Martínez
Cristina María	Massa Fernández
María	Mata Díaz
Ariane	Medina Goiri
Rosa	Méndez Hernández
María	Menéndez Clavero
Álvaro	Menéndez Luis
Laura	Mera Mujico
María	Merino García
Ignacio	Merino Santana
Cristina	Miguel Martínez
Carmen	Miguel Sánchez
Miriam	Millán Ruiz
Laura	Mínguez Braulio
Javier	Minguez Muñoz
Amadea	Mjertan
Ismael	Moh Martínez
Berta	Monleón
Paula	Montenegro Lasprilla
Mónica	Montesdeoca González
Lucia	Mora Gómez
José Javier	Moreno Cubides
Esther	Moreno López
Marcelo	Moreno Suarez
Paloma	Morón Sierra
Eva	Mosquera Rodríguez
Paloma	Muñóz Saldaña
Felipe	Muñoz Zurdo
Pablo	Mur Bergós
Beatriz	Nacarino Alcorta
Diana Marcela	Narváez Cubillos
Leticia	Narváez Rodríguez
Paula	Nespereira García
Ana	Nieto Moreno
Jesús	Nieves-Alonso
Marta	Novillo Calderón
Beatriz	Nozal Mateo
Nazario	Ojeda Betancor
José	Olarra Nuel
Leticia	Oliden Gutiérrez
Miguel Ángel	Olmos Alonso
Ainhoa	Ondarroa Aguirrezabala
María	Ortí
María	Ortiz Mintegia
Antía	Osorio López
Valeria	Osorio Mancini
Arrate	Palacio Echevarría
Diego	Palenzuela Blasco
Sandra	Pandiella Martínez
Helena	Pardo Ajenjo
Cayetana	Pascual Valls
Eduardo	Passariello
Oriana	Pastor Ramírez
Adriano	Paz Martín
Andrea	Perdiguero-Cosano
Elvira	Pereda González
Leyre	Pérez Hernández
Jorge Alejandro	Pérez Torres
Blanca	Pérez-Lozana Carracedo
Carmén	Peris Valeeo
Lucia	Piedra Dueñas
Ana Monica	Pineda Sánchez-Migallón
Sara	Pino Gómez
Rocío	Rioja Garrido
Guadalupe	Población García
Carmen	Portolés Diez
Marta Raquel	Pretel Lara
Juan Manuel	Priede Vimbela
Laura	Prieto Morillo
Eduardo	Puerto Ortega
Jaume	Puig Bernabeu
Catalina	Puigserver Martorell
Pablo	Rama Maceiras
Fernando	Ramasco Rueda
Sara	Ramírez Vilariño
Álvaro	Ramiro Ruiz
Pablo	Redondo Martínez
Julia	Regueira Cuiña
Victoria	Reig Calabuig
Adriana	Reyes Echeverría
Daniel	Robador Martínez
Felipe	Rocha García
Eva Beatriz	Rocha Peleteiro
Antía	Rodríguez Casanova
Gema	Rodríguez Cerón
Loreto	Rodríguez De Francisco
Dámaris Victoria	Rodríguez Delgado
Andrea	Rodríguez Esteve
María	Rodríguez Fernández
Covadonga	Rodríguez Jiménez
Sonia	Rodríguez Mendoza
Paula	Rodríguez Nieto
Jaime	Rodríguez Peñas
Irene	Rodríguez Salcedo
María Isabel	Rodríguez Seguín
Aurelio	Rodríguez-Pérez
Miriam	Román Fuentes
Esther	Romero
Nekane	Romero
Marta	Rosselló Chornet
Ana Cristina	Rubio Pisabarro
Begoña	Ruiz Alfonso
Eduardo	Ruiz Macías
Ana	Ruiz
Alberto	Ruiz
Elena	Sáez Ruiz
Sergio	Sagrado Querol
Ester	Sánchez García
Irene	Sánchez Rodríguez
Sergio	Sánchez-Palencia Taboada
Alvar	Santacruz Hernando
Rosaura María	Santamarina Rabanal
Luis	Santé Serna
Sheila Olga	Santidrian Bernal
David	Santos Guzmán
Antonio María	Santos Riveiro
Sara	Días Pravia
Guillermo	Sarmentero López de Quintana
Gabriela	Seronero Vasquez
Marta	Serrano-Martín
Marta	Solera Toledo
Oana Cristina	Stanciu
Mihaela Siclama	Stoica
Lucia	Suárez Pérez
María Vanesa	Suárez Romero
Fariza Haider	Syed Syed
Manuel	Taboada Muñiz
Nerea	Tames Garcia
Sergio	Tejada Ortega
Jara	Torrente Pérez
María Luisa	Torres Machí
Cristina	Tremps-Domínguez
José Antonio	Tudanca Martínez
Jorge	Uncio
Luis	Uribe Jiménez
Celddy Mireya	Urquizo Torrico
Ane	Urrutia Hernando
Estrella	Valencia Marin
Jaume	Valero
Paola	Valls
Ana Milena	Vargas-Muñoz
Álvaro	Vasco Blazquez
Cristina	Villalain Pérez
Eva	Vázquez Lacasa
Bea	Vázquez Rivero
Alicia Wendy	Vega Harwood
Esther	Vicente García
Antoni Josep	Vicente
Alejandro	Viciano
Lorena María	Vidal Castro
David	Vilà Uriol
María	Vilela Lozano
María	Vinues Martinez
Maksym	Vyzhak
Sito	Tato López
María	León Nuñez
Ángel	Rodríguez Álvarez
Carla	Delgado Martí
Iria	de la Torre Riveiro
Almudena	Gonzalez Pereira
María del Aránzazu	Rodríguez Conesa
Pablo	Gonzalez Montes
Jorge	Fernández Rodríguez
Aurora	Herrera Soto
Elena	del Val Peciña
Rocío	López Herrero
Cristina	Sánchez Gonzalez
Adrian	Matute González
Alberto	Martínez Ruiz
Ane	Guereca Gala
Ricardo	Fernández Fernández
Marta	Alonso Fernández
Laura	Contreras López
Laura	Pariente Juste
Lorena	Varela Rodríguez
Carolina	Ferrer Gómez
Cristina	Tobar Gonzalo
José Miguel	Marcos Vidal
Laura	Edo Cebollada
Rita	Veloso de Sousa
Jorge	Almoguera Fernández
Alma	Casasempere Sanus
María	Artiaga Candia
Marta Eugenia	Infantes Morales
Adrian	Matute López
Marta	Giné Servén
Natalia	Bugueño
Ainhoa	Renedo Fernández
Marta	De la Rosa Estadella
Ángel	Becerra Bolaños
Olga	de la Varga
Rosalia	Navarro Pérez
Beatriz	Martínez Rafael
Rodrigo	Poves Álvarez
Álvaro	Regueira
Rafael	Badenes
Eduardo	Tamayo
Marina	Varela Durán
Gabriel	Escudero Gómez
